# Supplementary material for: Macrophages Treated with VEGF and PDGF Exert Paracrine Effects on Olfactory Ensheathing Cell Function
Source: Cells. 2022 Aug 4;11(15):2408. doi: 10.3390/cells11152408 (PMC9368560; doi:10.3390/cells11152408)
Supplement: Supplementary file 1 [file cells-11-02408-s001.zip]

Archive with 1 entries (1 files):
- cells-1818336-supplementary.pdf
